# Supplementary material for: Whole exome sequencing identified mutations causing hearing loss in five consanguineous Pakistani families
Source: BMC Med Genet. 2020 Jul 18;21:151. doi: 10.1186/s12881-020-01087-x (PMC7368710; doi:10.1186/s12881-020-01087-x)
Supplement: Supplementary file 2 — Additional file 2. [file 12881_2020_1087_MOESM2_ESM.xlsx]

## Sheet: Sheet1
project_accession	sample_name	experiment_title	sample_number	experiment_accession	run_accession	platform	file_type	file1_name	file2_name
CNP0000508	HL1	WES of human	CNS0147914	CNX0126853	CNR0158507	BGISEQ	fastq	CL100063022_L02_21_1.fq.gz	CL100063022_L02_21_2.fq.gz
				CNX0126854	CNR0158508	BGISEQ	fastq	CL100063022_L02_22_1.fq.gz	CL100063022_L02_22_2.fq.gz
	HL2	WES of human	CNS0147915	CNX0126855	CNR0158509	BGISEQ	fastq	CL100063021_L02_19_1.fq.gz	CL100063021_L02_19_2.fq.gz
				CNX0126856	CNR0158510	BGISEQ	fastq	CL100063021_L02_20_1.fq.gz	CL100063021_L02_20_2.fq.gz
	HL3	WES of human	CNS0147916	CNX0126857	CNR0158511	BGISEQ	fastq	CL100063021_L01_23_1.fq.gz	CL100063021_L01_23_2.fq.gz
				CNX0126858	CNR0158512	BGISEQ	fastq	CL100063021_L01_24_1.fq.gz	CL100063021_L01_24_2.fq.gz
	HL4	WES of human	CNS0147917	CNX0126859	CNR0158513	BGISEQ	fastq	CL100063022_L02_19_1.fq.gz	CL100063022_L02_19_2.fq.gz
				CNX0126860	CNR0158514	BGISEQ	fastq	CL100063022_L02_20_1.fq.gz	CL100063022_L02_20_2.fq.gz
	HL5	WES of human	CNS0147918	CNX0126861	CNR0158515	BGISEQ	fastq	CL100063022_L01_29_1.fq.gz	CL100063022_L01_29_2.fq.gz
				CNX0126862	CNR0158516	BGISEQ	fastq	CL100063022_L01_30_1.fq.gz	CL100063022_L01_30_2.fq.gz
